# Supplementary material for: Research on furniture image classification based on MobileNetNAK
Source: PeerJ Comput Sci. 2025 Sep 15;11:e3178. doi: 10.7717/peerj-cs.3178 (PMC12453834; doi:10.7717/peerj-cs.3178)
Supplement: Supplemental Information 1 [file peerj-cs-11-3178-s001.py]

from functools import lru_cache
import torch
import torch.nn as nn
from torch.nn.functional import conv3d, conv2d, conv1d

__all__ = ['C2f_KACNConv']

def autopad(k, p=None, d=1):  # kernel, padding, dilation
    """Automatically calculate padding to maintain the same shape of outputs."""
    if d > 1:
        k = d * (k - 1) + 1 if isinstance(k, int) else [d * (x - 1) + 1 for x in k]  # actual kernel size
    if p is None:
        p = k // 2 if isinstance(k, int) else [x // 2 for x in k]  # auto-pad
    return p

class Conv(nn.Module):
    """Standard convolution with args(ch_in, ch_out, kernel, stride, padding, groups, dilation, activation)."""

    default_act = nn.SiLU()  # default activation

    def __init__(self, c1, c2, k=1, s=1, p=None, g=1, d=1, act=True):
        """Initialize Conv layer with given arguments including activation."""
        super().__init__()
        self.conv = nn.Conv2d(c1, c2, k, s, autopad(k, p, d), groups=g, dilation=d, bias=False)
        self.bn = nn.BatchNorm2d(c2)
        self.act = self.default_act if act is True else act if isinstance(act, nn.Module) else nn.Identity()

    def forward(self, x):
        """Apply convolution, batch normalization and activation to input tensor."""
        return self.act(self.bn(self.conv(x)))

    def forward_fuse(self, x):
        """Perform transposed convolution of 2D data."""
        return self.act(self.conv(x))

class KACNConvNDLayer(nn.Module):
    """Kolmogorov-Arnold Convolutional Network (KACN) layer for N-dimensional convolution."""

    def __init__(self, conv_class, norm_class, input_dim, output_dim, degree, kernel_size,
                 groups=1, padding=0, stride=1, dilation=1,
                 ndim: int = 2, dropout=0.0, **norm_kwargs):
        """
        Initialize the KACNConvNDLayer.

        Args:
            conv_class (nn.Module): Convolution class (e.g., nn.Conv2d).
            norm_class (nn.Module): Normalization class (e.g., nn.InstanceNorm2d).
            input_dim (int): Number of input channels.
            output_dim (int): Number of output channels.
            degree (int): Degree of the polynomial.
            kernel_size (int): Size of the convolutional kernel.
            groups (int, optional): Number of groups. Defaults to 1.
            padding (int, optional): Padding size. Defaults to 0.
            stride (int, optional): Stride size. Defaults to 1.
            dilation (int, optional): Dilation size. Defaults to 1.
            ndim (int, optional): Number of dimensions. Defaults to 2.
            dropout (float, optional): Dropout probability. Defaults to 0.0.
            **norm_kwargs: Additional keyword arguments for normalization.
        """
        super(KACNConvNDLayer, self).__init__()
        self.inputdim = input_dim
        self.outdim = output_dim
        self.degree = degree
        self.kernel_size = kernel_size
        self.padding = padding
        self.stride = stride
        self.dilation = dilation
        self.groups = groups
        self.ndim = ndim
        self.dropout = None
        self.norm_kwargs = norm_kwargs
        self.epsilon = 1e-7
        if dropout > 0:
            if ndim == 1:
                self.dropout = nn.Dropout1d(p=dropout)
            if ndim == 2:
                self.dropout = nn.Dropout2d(p=dropout)
            if ndim == 3:
                self.dropout = nn.Dropout3d(p=dropout)

        if groups <= 0:
            raise ValueError('groups must be a positive integer')
        if input_dim % groups != 0:
            raise ValueError('input_dim must be divisible by groups')
        if output_dim % groups != 0:
            raise ValueError('output_dim must be divisible by groups')

        self.layer_norm = nn.ModuleList([norm_class(output_dim // groups, **norm_kwargs) for _ in range(groups)])

        self.poly_conv = nn.ModuleList([conv_class((degree + 1) * input_dim // groups,
                                                   output_dim // groups,
                                                   kernel_size,
                                                   stride,
                                                   padding,
                                                   dilation,
                                                   groups=1,
                                                   bias=False) for _ in range(groups)])
        arange_buffer_size = (1, 1, -1,) + tuple(1 for _ in range(ndim))
        self.register_buffer("arange", torch.arange(0, degree + 1, 1).view(*arange_buffer_size))
        # Initialize weights using Kaiming uniform distribution for better training start
        for conv_layer in self.poly_conv:
            nn.init.normal_(conv_layer.weight, mean=0.0, std=1 / (input_dim * (degree + 1) * kernel_size ** ndim))

    def forward_kacn(self, x, group_index):
        """
        Forward pass for a single group in KACN.

        Args:
            x (torch.Tensor): Input tensor.
            group_index (int): Index of the group.

        Returns:
            torch.Tensor: Output tensor after applying KACN.
        """
        # Apply base activation to input and then linear transform with base weights
        x = torch.tanh(x)
        x = torch.acos(torch.clamp(x, -1 + self.epsilon, 1 - self.epsilon)).unsqueeze(2)
        x = (x * self.arange).flatten(1, 2)
        x = x.cos()
        x = self.poly_conv[group_index](x)
        x = self.layer_norm[group_index](x)
        if self.dropout is not None:
            x = self.dropout(x)
        return x

    def forward(self, x):
        """
        Forward pass for the entire KACN layer.

        Args:
            x (torch.Tensor): Input tensor.

        Returns:
            torch.Tensor: Output tensor after applying KACN.
        """
        split_x = torch.split(x, self.inputdim // self.groups, dim=1)
        output = []
        for group_ind, _x in enumerate(split_x):
            y = self.forward_kacn(_x, group_ind)
            output.append(y.clone())
        y = torch.cat(output, dim=1)
        return y

class KACNConv3DLayer(KACNConvNDLayer):
    """3D version of KACNConvNDLayer."""
    def __init__(self, input_dim, output_dim, kernel_size, degree=3, groups=1, padding=0, stride=1, dilation=1,
                 dropout=0.0, norm_layer=nn.InstanceNorm3d, **norm_kwargs):
        super(KACNConv3DLayer, self).__init__(nn.Conv3d, norm_layer,
                                              input_dim, output_dim,
                                              degree, kernel_size,
                                              groups=groups, padding=padding, stride=stride, dilation=dilation,
                                              ndim=3, dropout=dropout, **norm_kwargs)

class KACNConv2DLayer(KACNConvNDLayer):
    """2D version of KACNConvNDLayer."""
    def __init__(self, input_dim, output_dim, kernel_size, degree=3, groups=1, padding=0, stride=1, dilation=1,
                 dropout=0.0, norm_layer=nn.InstanceNorm2d, **norm_kwargs):
        super(KACNConv2DLayer, self).__init__(nn.Conv2d, norm_layer,
                                              input_dim, output_dim,
                                              degree, kernel_size,
                                              groups=groups, padding=padding, stride=stride, dilation=dilation,
                                              ndim=2, dropout=dropout, **norm_kwargs)

class KACNConv1DLayer(KACNConvNDLayer):
    """1D version of KACNConvNDLayer."""
    def __init__(self, input_dim, output_dim, kernel_size, degree=3, groups=1, padding=0, stride=1, dilation=1,
                 dropout=0.0, norm_layer=nn.InstanceNorm1d, **norm_kwargs):
        super(KACNConv1DLayer, self).__init__(nn.Conv1d, norm_layer,
                                              input_dim, output_dim,
                                              degree, kernel_size,
                                              groups=groups, padding=padding, stride=stride, dilation=dilation,
                                              ndim=1, dropout=dropout, **norm_kwargs)

class Bottleneck_KACNConv2DLayer(nn.Module):
    """Standard bottleneck with KACNConv2DLayer."""
    def __init__(self, c1, c2, shortcut=True, g=1, k=(3, 3), e=0.5):
        """
        Initialize a bottleneck module with KACNConv2DLayer.

        Args:
            c1 (int): Number of input channels.
            c2 (int): Number of output channels.
            shortcut (bool, optional): Whether to use a shortcut connection. Defaults to True.
            g (int, optional): Number of groups. Defaults to 1.
            k (tuple, optional): Kernel sizes for the two convolutions. Defaults to (3, 3).
            e (float, optional): Expansion factor. Defaults to 0.5.
        """
        super().__init__()
        c_ = int(c2 * e)  # hidden channels
        self.cv1 = Conv(c1, c_, k[0], 1)
        self.cv2 = KACNConv2DLayer(c_, c2, kernel_size=3, padding=1)
        self.add = shortcut and c1 == c2

    def forward(self, x):
        """Forward pass through the bottleneck."""
        return x + self.cv2(self.cv1(x)) if self.add else self.cv2(self.cv1(x))

class C2f_KACNConv(nn.Module):
    """Faster Implementation of CSP Bottleneck with 2 convolutions and KACNConv2DLayer."""
    def __init__(self, c1, c2, n=1, shortcut=False, g=1, e=0.5):
        """
        Initialize CSP bottleneck layer with two convolutions and KACNConv2DLayer.

        Args:
            c1 (int): Number of input channels.
            c2 (int): Number of output channels.
            n (int, optional): Number of repetitions. Defaults to 1.
            shortcut (bool, optional): Whether to use a shortcut connection. Defaults to False.
            g (int, optional): Number of groups. Defaults to 1.
            e (float, optional): Expansion factor. Defaults to 0.5.
        """
        super().__init__()
        self.c = int(c2 * e)  # hidden channels
        self.cv1 = Conv(c1, 2 * self.c, 1, 1)
        self.cv2 = Conv((2 + n) * self.c, c2, 1)  # optional act=FReLU(c2)
        self.m = nn.ModuleList(
            Bottleneck_KACNConv2DLayer(self.c, self.c, shortcut, g, k=((3, 3), (3, 3)), e=1.0) for _ in range(n))

    def forward(self, x):
        """Forward pass through C2f layer."""
        y = list(self.cv1(x).chunk(2, 1))
        y.extend(m(y[-1]) for m in self.m)
        return self.cv2(torch.cat(y, 1))

    def forward_split(self, x):
        """Forward pass using split() instead of chunk()."""
        y = list(self.cv1(x).split((self.c, self.c), 1))
        y.extend(m(y[-1]) for m in self.m)
        return self.cv2(torch.cat(y, 1))
