# Supplementary material for: Research on furniture image classification based on MobileNetNAK
Source: PeerJ Comput Sci. 2025 Sep 15;11:e3178. doi: 10.7717/peerj-cs.3178 (PMC12453834; doi:10.7717/peerj-cs.3178)
Supplement: Supplemental Information 2 [file peerj-cs-11-3178-s002.py]

# Split the dataset
import os
import random
import shutil
import csv
import numpy as np


def CopyFile(imageDir, test_rate, val_rate, save_test_dir, save_train_dir, save_val_dir):
    """
    Split the dataset into training, validation, and test sets.

    Args:
        imageDir (list): List of paths to all images in a category.
        test_rate (float): Proportion of images to be used for the test set.
        val_rate (float): Proportion of images to be used for the validation set.
        save_test_dir (str): Directory to save the test set.
        save_train_dir (str): Directory to save the training set.
        save_val_dir (str): Directory to save the validation set.
    """
    image_number = len(imageDir)  # Total number of images
    test_number = int(image_number * test_rate)  # Number of images for the test set
    print("Number of images to be moved to the test directory (%s): %d" % (save_test_dir, test_number))
    test_samples = random.sample(imageDir, test_number)  # Randomly select test_number images from imageDir
    val_number = int(image_number * val_rate)
    print("Number of images to be moved to the validation directory (%s): %d" % (save_val_dir, val_number))
    val_samples = random.sample(list(set(imageDir) - set(test_samples)), val_number)  # Randomly select val_number images from the remaining images
    # Copy images to the target directories
    if not os.path.exists(save_test_dir):
        os.makedirs(save_test_dir)
        print("Test directory has been created successfully!")
    else:
        print("Test directory already exists!")
    if not os.path.exists(save_val_dir):
        os.makedirs(save_val_dir)
        print("Validation directory has been created successfully!")
    else:
        print("Validation directory already exists!")
    if not os.path.exists(save_train_dir):
        os.makedirs(save_train_dir)
        print("Training directory has been created successfully!")
    else:
        print("Training directory already exists!")
    for i, j in enumerate(test_samples):
        shutil.copy(test_samples[i], save_test_dir + test_samples[i].split("/")[-1])
    print("Test images have been moved!")
    for i, j in enumerate(val_samples):
        shutil.copy(val_samples[i], save_val_dir + val_samples[i].split("/")[-1])
    print("Validation images have been moved!")
    for train_imgs in imageDir:
        if train_imgs not in test_samples and train_imgs not in val_samples:
            shutil.copy(train_imgs, save_train_dir + train_imgs.split("/")[-1])
    print("Training images have been moved")


# Just provide file_path and test_rate to complete the task
# Original path + split ratio
################################
file_path = "E:/PytorchObjectTwo/helloPytorch/mobilenet/archive/"  # File path
test_rate = 0.1
val_rate = 0.1
################################
file_dirs = os.listdir(file_path)
origion_paths = []
save_test_dirs = []
save_train_dirs = []
save_val_dirs = []
for path in file_dirs:
    origion_paths.append(file_path + "/" + path + "/")
    save_train_dirs.append(file_path + "1/train/" + path + "/")  # Save path
    save_test_dirs.append(file_path + "1/test/" + path + "/")
    save_val_dirs.append(file_path + "1/val/" + path + "/")
for i, origion_path in enumerate(origion_paths):
    image_list = os.listdir(origion_path)  # Get the names of all images in the original path (assuming all files in the directory are images)
    image_Dir = []
    for x, y in enumerate(image_list):
        image_Dir.append(os.path.join(origion_path, y))
    print("There are %d images in the directory %s!" % (len(image_Dir), origion_path))
    CopyFile(image_Dir, test_rate, val_rate, save_test_dirs[i], save_train_dirs[i], save_val_dirs[i])
print("All data has been moved successfully!")
