# Supplementary material for: Research on furniture image classification based on MobileNetNAK
Source: PeerJ Comput Sci. 2025 Sep 15;11:e3178. doi: 10.7717/peerj-cs.3178 (PMC12453834; doi:10.7717/peerj-cs.3178)
Supplement: Supplemental Information 4 [file peerj-cs-11-3178-s004.py]

from typing import Callable, List, Optional
import torch
from torch import nn, Tensor
from torch.nn import functional as F
from functools import partial


def _make_divisible(ch, divisor=8, min_ch=None):
    """
    Ensure the number of channels in each layer is divisible by the divisor (default is 8).
    This function is taken from the original TensorFlow repo.

    Args:
        ch (int): The number of channels.
        divisor (int, optional): The divisor to ensure divisibility. Defaults to 8.
        min_ch (int, optional): The minimum number of channels. Defaults to None.

    Returns:
        int: The adjusted number of channels.
    """
    if min_ch is None:
        min_ch = divisor
    new_ch = max(min_ch, int(ch + divisor / 2) // divisor * divisor)
    # Ensure that the rounded down value does not decrease by more than 10%.
    if new_ch < 0.9 * ch:
        new_ch += divisor
    return new_ch


class ConvBNActivation(nn.Sequential):
    """
    A sequential module combining Convolution, Batch Normalization, and Activation.

    Args:
        in_planes (int): Number of input channels.
        out_planes (int): Number of output channels.
        kernel_size (int, optional): Size of the convolution kernel. Defaults to 3.
        stride (int, optional): Stride of the convolution. Defaults to 1.
        groups (int, optional): Number of groups for the convolution. Defaults to 1.
        norm_layer (Optional[Callable[..., nn.Module]], optional): Normalization layer. Defaults to None.
        activation_layer (Optional[Callable[..., nn.Module]], optional): Activation layer. Defaults to None.
    """

    def __init__(self,
                 in_planes: int,
                 out_planes: int,
                 kernel_size: int = 3,
                 stride: int = 1,
                 groups: int = 1,
                 norm_layer: Optional[Callable[..., nn.Module]] = None,
                 activation_layer: Optional[Callable[..., nn.Module]] = None):
        padding = (kernel_size - 1) // 2
        if norm_layer is None:
            norm_layer = nn.BatchNorm2d
        if activation_layer is None:
            activation_layer = nn.ReLU6
        super(ConvBNActivation, self).__init__(nn.Conv2d(in_channels=in_planes,
                                                         out_channels=out_planes,
                                                         kernel_size=kernel_size,
                                                         stride=stride,
                                                         padding=padding,
                                                         groups=groups,
                                                         bias=False),
                                               norm_layer(out_planes),
                                               activation_layer(inplace=True))


class SqueezeExcitation(nn.Module):
    """
    Squeeze-and-Excitation (SE) block to recalibrate channel-wise feature responses adaptively.

    Args:
        input_c (int): Number of input channels.
        squeeze_factor (int, optional): Squeeze factor. Defaults to 4.
    """

    def __init__(self, input_c: int, squeeze_factor: int = 4):
        super(SqueezeExcitation, self).__init__()
        squeeze_c = _make_divisible(input_c // squeeze_factor, 8)
        self.fc1 = nn.Conv2d(input_c, squeeze_c, 1)
        self.fc2 = nn.Conv2d(squeeze_c, input_c, 1)

    def forward(self, x: Tensor) -> Tensor:
        """
        Forward pass of the SqueezeExcitation block.

        Args:
            x (Tensor): Input tensor.

        Returns:
            Tensor: Output tensor after applying SE block.
        """
        scale = F.adaptive_avg_pool2d(x, output_size=(1, 1))
        scale = self.fc1(scale)
        scale = F.relu(scale, inplace=True)
        scale = self.fc2(scale)
        scale = F.hardsigmoid(scale, inplace=True)
        return scale * x


class InvertedResidualConfig:
    """
    Configuration class for Inverted Residual blocks.

    Args:
        input_c (int): Number of input channels.
        kernel (int): Size of the convolution kernel.
        expanded_c (int): Number of expanded channels.
        out_c (int): Number of output channels.
        use_se (bool): Whether to use Squeeze-and-Excitation block.
        activation (str): Type of activation function ("RE" for ReLU, "HS" for Hard-Swish).
        stride (int): Stride of the convolution.
        width_multi (float): Width multiplier for channel adjustments.
    """

    def __init__(self,
                 input_c: int,
                 kernel: int,
                 expanded_c: int,
                 out_c: int,
                 use_se: bool,
                 activation: str,
                 stride: int,
                 width_multi: float):
        self.input_c = self.adjust_channels(input_c, width_multi)
        self.kernel = kernel
        self.expanded_c = self.adjust_channels(expanded_c, width_multi)
        self.out_c = self.adjust_channels(out_c, width_multi)
        self.use_se = use_se
        self.use_hs = activation == "HS"  # Whether using h-swish activation
        self.stride = stride

    @staticmethod
    def adjust_channels(channels: int, width_multi: float):
        """
        Adjust the number of channels based on the width multiplier.

        Args:
            channels (int): Original number of channels.
            width_multi (float): Width multiplier.

        Returns:
            int: Adjusted number of channels.
        """
        return _make_divisible(channels * width_multi, 8)


class InvertedResidual(nn.Module):
    """
    Inverted Residual block.

    Args:
        cnf (InvertedResidualConfig): Configuration for the Inverted Residual block.
        norm_layer (Callable[..., nn.Module]): Normalization layer.
    """

    def __init__(self,
                 cnf: InvertedResidualConfig,
                 norm_layer: Callable[..., nn.Module]):
        super(InvertedResidual, self).__init__()

        if cnf.stride not in [1, 2]:
            raise ValueError("Illegal stride value.")

        self.use_res_connect = (cnf.stride == 1 and cnf.input_c == cnf.out_c)

        layers: List[nn.Module] = []
        activation_layer = nn.Hardswish if cnf.use_hs else nn.ReLU

        # Expansion layer
        if cnf.expanded_c != cnf.input_c:
            layers.append(ConvBNActivation(cnf.input_c,
                                           cnf.expanded_c,
                                           kernel_size=1,
                                           norm_layer=norm_layer,
                                           activation_layer=activation_layer))

        # Depthwise convolution
        layers.append(ConvBNActivation(cnf.expanded_c,
                                       cnf.expanded_c,
                                       kernel_size=cnf.kernel,
                                       stride=cnf.stride,
                                       groups=cnf.expanded_c,
                                       norm_layer=norm_layer,
                                       activation_layer=activation_layer))

        if cnf.use_se:
            layers.append(SqueezeExcitation(cnf.expanded_c))

        # Projection layer
        layers.append(ConvBNActivation(cnf.expanded_c,
                                       cnf.out_c,
                                       kernel_size=1,
                                       norm_layer=norm_layer,
                                       activation_layer=nn.Identity))

        self.block = nn.Sequential(*layers)
        self.out_channels = cnf.out_c
        self.is_strided = cnf.stride > 1

    def forward(self, x: Tensor) -> Tensor:
        """
        Forward pass of the Inverted Residual block.

        Args:
            x (Tensor): Input tensor.

        Returns:
            Tensor: Output tensor after applying the block.
        """
        result = self.block(x)
        if self.use_res_connect:
            result += x

        return result


# NAM (Non-local Attention Module)
class Channel_Att(nn.Module):
    """
    Channel Attention module.

    Args:
        channels (int): Number of input channels.
        t (int, optional): Parameter for the attention mechanism. Defaults to 16.
    """

    def __init__(self, channels, t=16):
        super(Channel_Att, self).__init__()
        self.channels = channels
        self.bn2 = nn.BatchNorm2d(self.channels, affine=True)

    def forward(self, x):
        """
        Forward pass of the Channel Attention module.

        Args:
            x (Tensor): Input tensor.

        Returns:
            Tensor: Output tensor after applying channel attention.
        """
        residual = x
        x = self.bn2(x)
        # Compute Mc
        weight_bn = self.bn2.weight.data.abs() / torch.sum(self.bn2.weight.data.abs())
        x = x.permute(0, 2, 3, 1).contiguous()
        x = torch.mul(weight_bn, x)
        x = x.permute(0, 3, 1, 2).contiguous()
        x = torch.sigmoid(x) * residual

        return x


class Att(nn.Module):
    """
    Attention module combining Channel Attention.

    Args:
        channels (int): Number of input channels.
        shape (tuple): Shape of the input tensor.
        out_channels (int, optional): Number of output channels. Defaults to None.
        no_spatial (bool, optional): Whether to disable spatial attention. Defaults to True.
    """

    def __init__(self, channels, shape, out_channels=None, no_spatial=True):
        super(Att, self).__init__()
        self.Channel_Att = Channel_Att(channels)

    def forward(self, x):
        """
        Forward pass of the Attention module.

        Args:
            x (Tensor): Input tensor.

        Returns:
            Tensor: Output tensor after applying attention.
        """
        x_out1 = self.Channel_Att(x)
        return x_out1


class MobileNetV3(nn.Module):
    """
    MobileNetV3 model.

    Args:
        inverted_residual_setting (List[InvertedResidualConfig]): List of configurations for Inverted Residual blocks.
        last_channel (int): Number of channels in the last layer.
        num_classes (int, optional): Number of classes for classification. Defaults to 1000.
        block (Optional[Callable[..., nn.Module]], optional): Block type. Defaults to None.
        norm_layer (Optional[Callable[..., nn.Module]], optional): Normalization layer. Defaults to None.
    """

    def __init__(self,
                 inverted_residual_setting: List[InvertedResidualConfig],
                 last_channel: int,
                 num_classes: int = 1000,
                 block: Optional[Callable[..., nn.Module]] = None,
                 norm_layer: Optional[Callable[..., nn.Module]] = None):
        super(MobileNetV3, self).__init__()

        if not inverted_residual_setting:
            raise ValueError("The inverted_residual_setting should not be empty.")
        elif not (isinstance(inverted_residual_setting, List) and
                  all([isinstance(s, InvertedResidualConfig) for s in inverted_residual_setting])):
            raise TypeError("The inverted_residual_setting should be List[InvertedResidualConfig]")

        if block is None:
            block = InvertedResidual

        if norm_layer is None:
            norm_layer = partial(nn.BatchNorm2d, eps=0.001, momentum=0.01)

        layers: List[nn.Module] = []

        # Building the first layer
        firstconv_output_c = inverted_residual_setting[0].input_c
        layers.append(ConvBNActivation(3,
                                       firstconv_output_c,
                                       kernel_size=3,
                                       stride=2,
                                       norm_layer=norm_layer,
                                       activation_layer=nn.Hardswish))
        # Building Inverted Residual blocks
        for cnf in inverted_residual_setting:
            layers.append(block(cnf, norm_layer))

        # Building the last several layers
        lastconv_input_c = inverted_residual_setting[-1].out_c
        # Add NAM module
        self.attention_module = Att(channels=6 * lastconv_input_c, shape=(1, 1))
        lastconv_output_c = 6 * lastconv_input_c
        layers.append(ConvBNActivation(lastconv_input_c,
                                       lastconv_output_c,
                                       kernel_size=1,
                                       norm_layer=norm_layer,
                                       activation_layer=nn.Hardswish))
        self.features = nn.Sequential(*layers)
        self.avgpool = nn.AdaptiveAvgPool2d(1)
        self.classifier = nn.Sequential(nn.Linear(lastconv_output_c, last_channel),
                                        nn.Hardswish(inplace=True),
                                        nn.Dropout(p=0.2, inplace=True),
                                        nn.Linear(last_channel, num_classes))

        # Initialize weights
        for m in self.modules():
            if isinstance(m, nn.Conv2d):
                nn.init.kaiming_normal_(m.weight, mode="fan_out")
                if m.bias is not None:
                    nn.init.zeros_(m.bias)
            elif isinstance(m, (nn.BatchNorm2d, nn.GroupNorm)):
                nn.init.ones_(m.weight)
                nn.init.zeros_(m.bias)
            elif isinstance(m, nn.Linear):
                nn.init.normal_(m.weight, 0, 0.01)
                nn.init.zeros_(m.bias)

    def _forward_impl(self, x: Tensor) -> Tensor:
        """
        Forward implementation of the MobileNetV3 model.

        Args:
            x (Tensor): Input tensor.

        Returns:
            Tensor: Output tensor after applying the model.
        """
        x = self.features(x)

        # Apply NAM module
        x = self.attention_module(x)

        x = self.avgpool(x)
        x = torch.flatten(x, 1)
        x = self.classifier(x)

        return x

    def forward(self, x: Tensor) -> Tensor:
        """
        Forward pass of the MobileNetV3 model.

        Args:
            x (Tensor): Input tensor.

        Returns:
            Tensor: Output tensor after applying the model.
        """
        return self._forward_impl(x)


def mobilenet_v3_large(num_classes: int = 1000,
                       reduced_tail: bool = False) -> MobileNetV3:
    """
    Create a MobileNetV3 Large model.

    Args:
        num_classes (int, optional): Number of classes for classification. Defaults to 1000.
        reduced_tail (bool, optional): Whether to reduce the number of channels in the tail. Defaults to False.

    Returns:
        MobileNetV3: The created MobileNetV3 Large model.
    """
    width_multi = 1.0
    bneck_conf = partial(InvertedResidualConfig, width_multi=width_multi)
    adjust_channels = partial(InvertedResidualConfig.adjust_channels, width_multi=width_multi)

    reduce_divider = 2 if reduced_tail else 1

    inverted_residual_setting = [
        # input_c, kernel, expanded_c, out_c, use_se, activation, stride
        bneck_conf(16, 3, 16, 16, False, "RE", 1),
        bneck_conf(16, 3, 64, 24, False, "RE", 2),  # C1
        bneck_conf(24, 3, 72, 24, False, "RE", 1),
        bneck_conf(24, 5, 72, 40, True, "RE", 2),  # C2
        bneck_conf(40, 5, 120, 40, True, "RE", 1),
        bneck_conf(40, 5, 120, 40, True, "RE", 1),
        bneck_conf(40, 3, 240, 80, False, "HS", 2),  # C3
        bneck_conf(80, 3, 200, 80, False, "HS", 1),
        bneck_conf(80, 3, 184, 80, False, "HS", 1),
        bneck_conf(80, 3, 184, 80, False, "HS", 1),
        bneck_conf(80, 3, 480, 112, True, "HS", 1),
        bneck_conf(112, 3, 672, 112, True, "HS", 1),
        bneck_conf(112, 5, 672, 160 // reduce_divider, True, "HS", 2),  # C4
        bneck_conf(160 // reduce_divider, 5, 960 // reduce_divider, 160 // reduce_divider, True, "HS", 1),
        bneck_conf(160 // reduce_divider, 5, 960 // reduce_divider, 160 // reduce_divider, True, "HS", 1),
    ]
    last_channel = adjust_channels(1280 // reduce_divider)  # C5

    return MobileNetV3(inverted_residual_setting=inverted_residual_setting,
                       last_channel=last_channel,
                       num_classes=num_classes)
