# Supplementary material for: Research on furniture image classification based on MobileNetNAK
Source: PeerJ Comput Sci. 2025 Sep 15;11:e3178. doi: 10.7717/peerj-cs.3178 (PMC12453834; doi:10.7717/peerj-cs.3178)
Supplement: Supplemental Information 5 [file peerj-cs-11-3178-s005.py]

import os
import sys
import json
import random
import torch
import torch.nn as nn
import torch.optim as optim
from torchvision import transforms, datasets
from tqdm import tqdm
import matplotlib.pyplot as plt
import seaborn as sns
import numpy as np

plt.rcParams['font.sans-serif'] = ['SimHei']  # To display Chinese labels correctly
plt.rcParams['axes.unicode_minus'] = False  # To display negative signs correctly
from model_v3 import mobilenet_v3_large
import warnings

warnings.filterwarnings("ignore", category=DeprecationWarning)


# Fix random seeds for reproducibility
def set_seed(seed):
    """
    Set random seeds for reproducibility.

    Args:
        seed (int): Seed value.
    """
    random.seed(seed)
    np.random.seed(seed)
    torch.manual_seed(seed)
    torch.cuda.manual_seed_all(seed)
    torch.backends.cudnn.deterministic = True
    torch.backends.cudnn.benchmark = False


set_seed(42)  # Set random seed, 42 is an example


# Initialize model weights
def initialize_weights(model):
    """
    Initialize model weights using Xavier uniform initialization.

    Args:
        model (nn.Module): Model to initialize.
    """
    for m in model.modules():
        if isinstance(m, nn.Conv2d):
            nn.init.xavier_uniform_(m.weight)
        elif isinstance(m, nn.Linear):
            nn.init.xavier_uniform_(m.weight)


def plot_curves(train_losses, val_accuracies):
    """
    Plot training loss and validation accuracy curves.

    Args:
        train_losses (list): List of training losses for each epoch.
        val_accuracies (list): List of validation accuracies for each epoch.
    """
    plt.figure(figsize=(10, 5))
    plt.subplot(1, 2, 1)
    plt.plot(train_losses, label='Training loss')
    plt.xlabel('Epoch')
    plt.ylabel('Loss value')
    plt.title('Training Loss Curve')

    plt.subplot(1, 2, 2)
    plt.plot(val_accuracies, label='Validation Accuracy')
    plt.xlabel('Epoch')
    plt.ylabel('Accuracy')
    plt.title('Validation Accuracy Curve')

    plt.tight_layout()
    plt.savefig("result.png")
    plt.show()


def plot_heatmap(matrix, title):
    """
    Plot a heatmap for a given matrix.

    Args:
        matrix (numpy.ndarray): The matrix to be plotted.
        title (str): The title of the heatmap.
    """
    plt.figure(figsize=(20, 8))
    sns.heatmap(matrix, annot=True, cmap='coolwarm', fmt=".2f")
    plt.title(title)
    plt.xlabel('Predicted Label')
    plt.ylabel('True Label')
    plt.savefig(title + ".png")
    plt.show()


def main():
    # Set the device to GPU or CPU
    device = torch.device("cuda:0" if torch.cuda.is_available() else "cpu")
    print("Using {} device".format(device))

    batch_size = 4

    # Data preprocessing without random data augmentation
    data_transform = {
        "train": transforms.Compose([
            transforms.Resize(256),
            transforms.CenterCrop(224),
            transforms.ToTensor(),
            transforms.Normalize([0.485, 0.456, 0.406], [0.229, 0.224, 0.225])
        ]),
        "val": transforms.Compose([
            transforms.Resize(256),
            transforms.CenterCrop(224),
            transforms.ToTensor(),
            transforms.Normalize([0.485, 0.456, 0.406], [0.229, 0.224, 0.225])
        ]),
        "test": transforms.Compose([
            transforms.Resize(256),
            transforms.CenterCrop(224),
            transforms.ToTensor(),
            transforms.Normalize([0.485, 0.456, 0.406], [0.229, 0.224, 0.225])
        ])
    }

    data_root = os.path.abspath(os.path.join(os.getcwd(), "E:/PytorchObjectTwo/helloPytorch/"))
    image_path = os.path.join(data_root, "mobilenet", "archive")
    assert os.path.exists(image_path), "{} path does not exist".format(image_path)

    # Load the training dataset
    train_dataset = datasets.ImageFolder(root=os.path.join(image_path, "train"),
                                         transform=data_transform["train"])
    train_num = len(train_dataset)

    # Create a dictionary of class indices
    flower_list = train_dataset.class_to_idx
    cla_dict = dict((val, key) for key, val in flower_list.items())
    json_str = json.dumps(cla_dict, indent=4)
    with open('class_indices.json', 'w') as json_file:
        json_file.write(json_str)

    nw = min([os.cpu_count(), batch_size if batch_size > 1 else 0, 4])
    print('Using {} dataloader workers for each process'.format(nw))

    train_loader = torch.utils.data.DataLoader(train_dataset,
                                               batch_size=batch_size, shuffle=True,
                                               num_workers=nw)

    # Load the validation dataset
    validate_dataset = datasets.ImageFolder(root=os.path.join(image_path, "val"),
                                            transform=data_transform["val"])
    val_num = len(validate_dataset)
    validate_loader = torch.utils.data.DataLoader(validate_dataset,
                                                  batch_size=batch_size, shuffle=False,
                                                  num_workers=nw)

    print("Using {} images for training, {} images for validation".format(train_num, val_num))

    # Load the mobilenet_v3_large model and initialize weights
    net = mobilenet_v3_large(num_classes=3)
    initialize_weights(net)  # Ensure consistent model initialization

    model_weight_path = "E:/PytorchObjectTwo/helloPytorch/mobilenet/mobilenet_v3_large.pth"
    assert os.path.exists(model_weight_path), "File {} does not exist".format(model_weight_path)
    pre_weights = torch.load(model_weight_path, map_location='cuda')

    # Filter out mismatched layers
    pre_dict = {k: v for k, v in pre_weights.items() if net.state_dict()[k].numel() == v.numel()}
    missing_keys, unexpected_keys = net.load_state_dict(pre_dict, strict=False)
    net.to(device)

    # Freeze the parameters of the feature layers
    for param in net.features.parameters():
        param.requires_grad = True

    # Set the optimizer with layered learning rates
    optimizer = optim.Adamax([{'params': net.features.parameters(), 'lr': 0.0001},
                              {'params': net.classifier.parameters()}], lr=0.001)

    epochs = 50
    loss_function = nn.CrossEntropyLoss()
    best_acc = 0.0
    best_epoch = 0
    train_losses = []
    val_accuracies = []
    confusion_matrix = np.zeros((3, 3))

    train_steps = len(train_loader)
    for epoch in range(epochs):
        net.train()
        running_loss = 0.0
        train_bar = tqdm(train_loader, file=sys.stdout)
        for step, data in enumerate(train_bar):
            images, labels = data
            optimizer.zero_grad()
            logits = net(images.to(device))  # Forward pass
            loss = loss_function(logits, labels.to(device))
            loss.backward()  # Backward pass
            optimizer.step()  # Update weights

            running_loss += loss.item()
            train_bar.desc = "Training epoch[{}/{}] Loss:{:.3f}".format(epoch + 1, epochs, loss)

        net.eval()
        acc = 0.0
        with torch.no_grad():
            val_bar = tqdm(validate_loader, file=sys.stdout)
            for val_data in val_bar:
                val_images, val_labels = val_data
                outputs = net(val_images.to(device))
                predict_y = torch.max(outputs, dim=1)[1]
                acc += torch.eq(predict_y, val_labels.to(device)).sum().item()

                # Update confusion matrix
                for i in range(len(val_labels)):
                    true_label = val_labels[i].item()
                    predicted_label = predict_y[i].item()
                    confusion_matrix[true_label][predicted_label] += 1

                val_bar.desc = "Validation epoch[{}/{}]".format(epoch + 1, epochs)
        val_accurate = acc / val_num
        print('[epoch %d] Training Loss: %.3f  Validation Accuracy: %.3f' % (
        epoch + 1, running_loss / train_steps, val_accurate))

        train_losses.append(running_loss / train_steps)
        val_accuracies.append(val_accurate)

        # Save the best model
        if val_accurate > best_acc:
            best_acc = val_accurate
            best_epoch = epoch + 1
            torch.save(net.state_dict(), 'best_model.pth')

    # Plot training loss and validation accuracy curves
    plot_curves(train_losses, val_accuracies)
    # Plot confusion matrix
    plot_heatmap(confusion_matrix, "Confusion Matrix")

    print('Training complete')
    print("Best Accuracy: {:.3f}, achieved at epoch {}".format(best_acc, best_epoch))

    # Load the best model weights for testing
    net.load_state_dict(torch.load('best_model.pth'))

    # Testing phase
    test_dataset = datasets.ImageFolder(root=os.path.join(image_path, "test"),
                                        transform=data_transform["test"])
    test_num = len(test_dataset)
    test_loader = torch.utils.data.DataLoader(test_dataset, batch_size=batch_size, shuffle=False, num_workers=nw)

    print("Using {} images for testing".format(test_num))

    net.eval()
    test_acc = 0.0
    test_confusion_matrix = np.zeros((3, 3))
    with torch.no_grad():
        test_bar = tqdm(test_loader, file=sys.stdout)
        for test_data in test_bar:
            test_images, test_labels = test_data
            outputs = net(test_images.to(device))
            predict_y = torch.max(outputs, dim=1)[1]
            test_acc += torch.eq(predict_y, test_labels.to(device)).sum().item()

            # Update test set confusion matrix
            for i in range(len(test_labels)):
                true_label = test_labels[i].item()
                predicted_label = predict_y[i].item()
                test_confusion_matrix[true_label][predicted_label] += 1

    test_accuracy = test_acc / test_num
    print('Test Accuracy: {:.3f}'.format(test_accuracy))

    # Plot test set confusion matrix
    plot_heatmap(test_confusion_matrix, "Test Confusion Matrix")


if __name__ == '__main__':
    main()
